# Supplementary material for: Innate immune and proinflammatory signals activate the Hippo pathway via a Tak1-STRIPAK-Tao axis
Source: Nat Commun. 2024 Jan 2;15:145. doi: 10.1038/s41467-023-44542-y (PMC10761881; doi:10.1038/s41467-023-44542-y)
Supplement: Supplementary file 4 — Source Data [file 41467_2023_44542_MOESM4_ESM.xlsx]

## Sheet: Fig1
1A						1B					1C						1D					1E							1F					1G						1H						1I
											、

## Sheet: Fig2
2A								2B						2C					2D					2E						2F					2G						2H					2I

## Sheet: Fig3
3A					3B						3C						3D					3E							3F					3J										3K
																																		Ctrl			Tak1			Tak1S176A
																																		13.7931	25	13.0435	55.5556	59.0909	62.5	15.3846	5.2632	10.2564

## Sheet: Fig4
4A							4B							4C								4D				4F							4G						4H					4I
																										LPS 0h			LPS 3h															Mock			LPS
																										4.76	5.26	3.17	20.59	26.74	20.21													1.04693	1.05421	0.898858	0.67885	0.640009	0.648944

## Sheet: Fig5
	5A				5B				5C					5D				5E
	Hml-Gal4	Hml>Tak1.RNAi			Hml-Gal4	Hml>Yki			Hml-Gal4	Hml>Tak1.RNAi	Hml>Tak1.RNAi; Yki RNAi			Hml-Gal4	Hml>Tak1			Hml-Gal4	Hml>Tak1	Hml>Tak1;Tao-1.RNAi	Hml>Tak1;Hpo.RNAi
	0.846157	0.737796			1.05408	0.695744			1.14672	0.871119	1.10992			1.04937	4.40358			1.1575	3.37198	1.75017	1.56624
	1.39075	0.969801			0.668932	0.530994			1.07997	0.964974	1.25475			0.840397	3.14791			0.812306	4.93239	1.81124	3.13286
	0.763092	0.536438			1.23578	0.478284			0.773307	0.66032	0.900153			1.11023	3.0596			1.0302	5.89173	1.75342	1.79865
	1.14672	0.871119			1.0412	0.356344
	1.07997	0.964974
	0.773307	0.66032

## Sheet: Fig6
	6A										6B										6C									6D									6E						6F
		days post infection	Hml-Gal4_PBS	Hml-Gal4_M.luteus	Hml>Tak1.RNAi_PBS	Hml>Tak1.RNAi_M.luteus						days post infection	Hml-Gal4_PBS	Hml-Gal4_M.luteus	Hml>Tak1_PBS	Hml>Tak1_M.luteus						days post infection	Hml-Gal4_M.luteus	Hml>Tak1.RNAi_M.luteus	Hml>Tak1.RNAi;Yki RNAi_M.luteus						days post infection	Hml-Gal4_M.luteus	Hml>Tak1_M.luteus	Hml>Tak1;Tao-1.RNAi_M.luteus						days post infection	Hml-Gal4_M.luteus	Hml>Tak1_M.luteus	Hml>Tak1;Hpo.RNAi_M.luteus		Hml-Gal4	Hml>Tak1.RNAi	Hml>Tak1.RNAi;Yki.RNAi	Hml>Tak1	Hml>Tak1;Tao-1.RNAi
	1	1	1								1	1	1								1	1	1							1	1	1							1	1	1				1.01639	0.868852	0.967213	0.967213	1.06557
	2	1	1								2	1	1								2	1	1							2	1	1							2	1	1				1	0.918033	0.819672	0.95082	0.95082
	3	1	1								3	1	1								3	1	1							3	1	1							3	1	1				1.03279	0.967213	1.04918	0.672131	1.01639
	4	1	1								4	1	1								4	1	1							4	1	1							4	1	1				1.04918	1.18033	0.868852	0.803279	0.983607
	5	1	1								5	1	1								5	2	1							5	1	1							5	1	1				0.901639	1.04918	0.918033	1	0.918033
	6	2	1								6	2	1								6	2	1							6	2	1							6	2	1
	7	2	1								7	2	1								7	2	1							7	2	1							7	2	1
	8	2	1								8	2	1								8	2	1							8	2	1							8	2	1
	9	2	1								9	2	1								9	2	1							9	2	1							9	2	1
	10	2	1								10	2	1								10	2	1							10	3	1							10	3	1
	11	2	1								11	2	1								11	2	1							11	3	1							11	3	1
	12	2	1								12	2	1								12	2	1							12	3	1							12	3	1
	13	2	1								13	2	1								13	2	1							13	3	1							13	3	1
	14	2	1								14	2	1								14	3	1							14	3	1							14	3	1
	15	2	1								15	2	1								15	3	1							15	3	1							15	3	1
	16	3	1								16	3	1								16	3	1							16	3	1							16	3	1
	17	3	1								17	3	1								17	3	1							17	3	1							17	3	1
	18	3	1								18	3	1								18	3	1							18	3	1							18	3	1
	19	3	1								19	3	1								19	3	1							19	4	1							19	4	1
	20	3	1								20	3	1								20	4	1							20	4	1							20	4	1
	21	3	1								21	3	1								21	4	1							21	5	1							21	5	1
	22	3	1								22	3	1								22	5	1							22	5	1							22	5	1
	23	3	1								23	3	1								23	5	1							23	5	1							23	5	1
	24	3	1								24	3	1								24	6	1							24	6	1							24	6	1
	25	3	1								25	4	1								25	6	1							25	6	1							25	6	1
	26	3	1								26	4	1								26	7	1							26	6	1							26	6	1
	27	3	1								27	4	1								27	8	1							27	7	1							27	7	1
	28	3	1								28	4	1								28	9	1							28	8	1							28	8	1
	29	3	1								29	4	1								29	12	0							29	9	1							29	9	1
	30	4	1								30	4	1								30	12	0							30	12	1							30	12	1
	31	4	1								31	4	1								31	12	0							31	12	0							31	12	0
	32	4	1								32	4	1								32	12	0							32	12	0							32	12	0
	33	4	1								33	5	1								33	12	0							33	12	0							33	12	0
	34	6	1								34	5	1								34	12	0							34	12	0							34	12	0
	35	6	1								35	6	1								35	12	0							35	12	0							35	12	0
	36	7	1								36	6	1								36	12	0							36	12	0							36	12	0
	37	7	1								37	6	1								37	12	0							37	12	0							37	12	0
	38	8	1								38	7	1								38	12	0							38	12	0							38	12	0
	39	9	1								39	7	1								39	12	0							39	12	0							39	12	0
	40	9	1								40	8	1								40	12	0							40	12	0							40	12	0
	41	10	1								41	9	1								41	12	0							41	12	0							41	12	0
	42	10	1								42	9	1								42	12	0							42	12	0							42	12	0
	43	10	1								43	9	1								43	12	0							43	12	0							43	12	0
	44	11	1								44	10	1								44	12	0							44	12	0							44	12	0
	45	11	1								45	10	1								45	12	0							45	12	0							45	12	0
	46	12	1								46	10	1								46	12	0							46	12	0							46	12	0
	47	12	1								47	11	1								47	12	0							47	12	0							47	12	0
	48	12	0								48	11	1								48	12	0							48	12	0							48	12	0
	49	12	0								49	12	1								49	12	0							49	12	0							49	12	0
	50	12	0								50	12	1								50	12	0							50	12	0							50	12	0
	51	12	0								51	12	0								51	12	0							51	12	0							51	12	0
	52	12	0								52	12	0								52	12	0							52	12	0							52	12	0
	53	12	0								53	12	0								53	12	0							53	12	0							53	12	0
	54	12	0								54	12	0								54	12	0							54	12	0							54	12	0
	55	12	0								55	12	0								55	12	0							55	12	0							55	12	0
	56	12	0								56	12	0								56	12	0							56	12	0							56	12	0
	57	12	0								57	12	0								57	12	0							57	12	0							57	12	0
	58	12	0								58	12	0								58	12	0							58	12	0							58	12	0
	59	12	0								59	12	0								59	12	0							59	12	0							59	12	0
	60	12	0								60	12	0								60	12	0							60	12	0							60	12	0
	61	12	0								61	12	0								61	12	0							61	12	0							61	12	0
	62	12	0								62	12	0								62	12	0							62	12	0							62	12	0
	63	12	0								63	12	0								63	12	0							63	12	0							63	12	0
	64	12	0								64	12	0								64	12	0							64	12	0							64	12	0
	65	12	0								65	12	0								65	12	0							65	12	0							65	12	0
	66	12	0								66	12	0								66	12	0							66	12	0							66	12	0
	67	12	0								67	12	0								67	12	0							67	12	0							67	12	0
	68	12	0								68	12	0								1	1		1						68	12	0							68	12	0
	1	1		1							69	12	0								2	1		1						69	12	0							69	12	0
	2	1		1							70	12	0								3	1		1						70	12	0							70	12	0
	3	1		1							71	12	0								4	1		1						71	12	0							71	12	0
	4	1		1							72	12	0								5	1		1						72	12	0							72	12	0
	5	2		1							73	12	0								6	1		1						73	12	0							73	12	0
	6	2		1							74	12	0								7	1		1						74	12	0							74	12	0
	7	2		1							75	12	0								8	1		1						75	12	0							75	12	0
	8	2		1							76	12	0								9	1		1						76	12	0							76	12	0
	9	2		1							77	12	0								10	1		1						77	12	0							77	12	0
	10	2		1							78	12	0								11	1		1						78	12	0							78	12	0
	11	2		1							79	12	0								12	1		1						79	12	0							79	12	0
	12	2		1							80	12	0								13	1		1						80	12	0							80	12	0
	13	2		1							81	12	0								14	1		1						1	1		1						1	1		1
	14	3		1							82	12	0								15	1		1						2	1		1						2	1		1
	15	3		1							83	12	0								16	1		1						3	1		1						3	1		1
	16	3		1							1	1		1							17	1		1						4	3		1						4	3		1
	17	3		1							2	1		1							18	1		1						5	3		1						5	3		1
	18	3		1							3	1		1							19	1		1						6	3		1						6	3		1
	19	3		1							4	1		1							20	1		1						7	7		1						7	7		1
	20	4		1							5	1		1							21	2		1						8	7		1						8	7		1
	21	4		1							6	2		1							22	2		1						9	8		1						9	8		1
	22	5		1							7	2		1							23	2		1						10	9		1						10	9		1
	23	5		1							8	2		1							24	2		1						11	12		1						11	12		1
	24	6		1							9	2		1							25	2		1						12	12		0						12	12		0
	25	6		1							10	3		1							26	2		1						13	12		0						13	12		0
	26	7		1							11	3		1							27	2		1						14	12		0						14	12		0
	27	8		1							12	3		1							28	2		1						15	12		0						15	12		0
	28	9		1							13	3		1							29	2		1						16	12		0						16	12		0
	29	12		0							14	3		1							30	2		1						17	12		0						17	12		0
	30	12		0							15	3		1							31	2		1						18	12		0						18	12		0
	31	12		0							16	3		1							32	2		1						19	12		0						19	12		0
	32	12		0							17	3		1							33	2		1						20	12		0						20	12		0
	33	12		0							18	3		1							34	2		1						21	12		0						21	12		0
	34	12		0							19	4		1							35	2		1						22	12		0						22	12		0
	35	12		0							20	4		1							36	2		1						23	12		0						23	12		0
	36	12		0							21	5		1							37	2		1						24	12		0						24	12		0
	37	12		0							22	5		1							38	2		1						25	12		0						25	12		0
	38	12		0							23	5		1							39	2		1						26	12		0						26	12		0
	39	12		0							24	6		1							40	2		1						27	12		0						27	12		0
	40	12		0							25	6		1							41	2		1						28	12		0						28	12		0
	41	12		0							26	6		1							42	3		1						29	12		0						29	12		0
	42	12		0							27	7		1							43	3		1						30	12		0						30	12		0
	43	12		0							28	8		1							44	3		1						31	12		0						31	12		0
	44	12		0							29	9		1							45	3		1						32	12		0						32	12		0
	45	12		0							30	12		1							46	3		1						33	12		0						33	12		0
	46	12		0							31	12		0							47	3		1						34	12		0						34	12		0
	47	12		0							32	12		0							48	3		1						35	12		0						35	12		0
	48	12		0							33	12		0							49	3		1						36	12		0						36	12		0
	49	12		0							34	12		0							50	3		1						37	12		0						37	12		0
	50	12		0							35	12		0							51	3		1						38	12		0						38	12		0
	51	12		0							36	12		0							52	3		1						39	12		0						39	12		0
	52	12		0							37	12		0							53	3		1						40	12		0						40	12		0
	53	12		0							38	12		0							54	3		1						41	12		0						41	12		0
	54	12		0							39	12		0							55	3		1						42	12		0						42	12		0
	55	12		0							40	12		0							56	3		1						43	12		0						43	12		0
	56	12		0							41	12		0							57	3		1						44	12		0						44	12		0
	57	12		0							42	12		0							58	3		1						45	12		0						45	12		0
	58	12		0							43	12		0							59	3		1						46	12		0						46	12		0
	59	12		0							44	12		0							60	3		1						47	12		0						47	12		0
	60	12		0							45	12		0							61	3		1						48	12		0						48	12		0
	61	12		0							46	12		0							62	3		1						49	12		0						49	12		0
	62	12		0							47	12		0							63	3		1						50	12		0						50	12		0
	63	12		0							48	12		0							64	3		1						51	12		0						51	12		0
	64	12		0							49	12		0							65	3		1						52	12		0						52	12		0
	65	12		0							50	12		0							66	3		1						53	12		0						53	12		0
	66	12		0							51	12		0							67	3		1						54	12		0						54	12		0
	67	12		0							52	12		0							68	3		1						55	12		0						55	12		0
	1	1			1						53	12		0							69	3		1						56	12		0						56	12		0
	2	1			1						54	12		0							70	3		1						57	12		0						57	12		0
	3	1			1						55	12		0							71	3		1						58	12		0						58	12		0
	4	1			1						56	12		0							72	4		1						59	12		0						59	12		0
	5	1			1						57	12		0							73	4		1						60	12		0						60	12		0
	6	1			1						58	12		0							74	4		1						61	12		0						61	12		0
	7	1			1						59	12		0							75	4		1						62	12		0						62	12		0
	8	1			1						60	12		0							76	4		1						63	12		0						63	12		0
	9	1			1						61	12		0							77	4		1						64	12		0						64	12		0
	10	1			1						62	12		0							78	4		1						65	12		0						65	12		0
	11	1			1						63	12		0							79	4		1						66	12		0						66	12		0
	12	1			1						64	12		0							80	5		1						67	12		0						67	12		0
	13	1			1						65	12		0							81	6		1						1	1			1					1	1			1
	14	1			1						66	12		0							82	12		1						2	2			1					2	1			1
	15	1			1						67	12		0							83	12		1						3	2			1					3	1			1
	16	1			1						68	12		0							84	12		1						4	3			1					4	1			1
	17	1			1						69	12		0							85	12		1						5	3			1					5	1			1
	18	1			1						70	12		0							86	12		0						6	3			1					6	1			1
	19	1			1						71	12		0							87	12		0						7	3			1					7	1			1
	20	1			1						72	12		0							88	12		0						8	3			1					8	1			1
	21	2			1						73	12		0							89	12		0						9	3			1					9	1			1
	22	2			1						74	12		0							90	12		0						10	4			1					10	2			1
	23	2			1						75	12		0							91	12		0						11	4			1					11	2			1
	24	2			1						76	12		0							92	12		0						12	4			1					12	2			1
	25	2			1						77	12		0							93	12		0						13	5			1					13	2			1
	26	2			1						78	12		0							94	12		0						14	5			1					14	2			1
	27	2			1						79	12		0							95	12		0						15	5			1					15	2			1
	28	2			1						80	12		0							96	12		0						16	5			1					16	3			1
	29	2			1						1	1			1						97	12		0						17	5			1					17	3			1
	30	2			1						2	1			1						98	12		0						18	6			1					18	3			1
	31	2			1						3	1			1						99	12		0						19	6			1					19	3			1
	32	2			1						4	1			1						100	12		0						20	8			1					20	3			1
	33	2			1						5	1			1						101	12		0						21	8			1					21	3			1
	34	3			1						6	2			1						102	12		0						22	9			1					22	3			1
	35	3			1						7	2			1						103	12		0						23	9			1					23	3			1
	36	3			1						8	2			1						104	12		0						24	9			1					24	3			1
	37	3			1						9	2			1						105	12		0						25	9			1					25	3			1
	38	3			1						10	2			1						106	12		0						26	10			1					26	3			1
	39	3			1						11	3			1						107	12		0						27	10			1					27	3			1
	40	3			1						12	3			1						108	12		0						28	10			1					28	3			1
	41	3			1						13	3			1						109	12		0						29	11			1					29	3			1
	42	3			1						14	3			1						110	12		0						30	11			1					30	4			1
	43	3			1						15	3			1						111	12		0						31	11			1					31	4			1
	44	3			1						16	3			1						112	12		0						32	12			1					32	4			1
	45	3			1						17	3			1						113	12		0						33	12			1					33	4			1
	46	3			1						18	3			1						114	12		0						34	12			1					34	4			1
	47	3			1						19	4			1						115	12		0						35	12			1					35	4			1
	48	3			1						20	4			1						116	12		0						36	12			0					36	4			1
	49	3			1						21	4			1						117	12		0						37	12			0					37	5			1
	50	3			1						22	5			1						118	12		0						38	12			0					38	5			1
	51	3			1						23	5			1						119	12		0						39	12			0					39	5			1
	52	3			1						24	5			1						120	12		0						40	12			0					40	5			1
	53	3			1						25	5			1						121	12		0						41	12			0					41	5			1
	54	3			1						26	6			1						122	12		0						42	12			0					42	6			1
	55	3			1						27	6			1						123	12		0						43	12			0					43	6			1
	56	3			1						28	6			1						124	12		0						44	12			0					44	6			1
	57	3			1						29	7			1						125	12		0						45	12			0					45	6			1
	58	3			1						30	7			1						126	12		0						46	12			0					46	7			1
	59	3			1						31	7			1						127	12		0						47	12			0					47	7			1
	60	3			1						32	8			1						128	12		0						48	12			0					48	7			1
	61	3			1						33	8			1						129	12		0						49	12			0					49	7			1
	62	3			1						34	9			1						130	12		0						50	12			0					50	7			1
	63	4			1						35	9			1						131	12		0						51	12			0					51	8			1
	64	4			1						36	11			1						132	12		0						52	12			0					52	8			1
	65	4			1						37	11			1						133	12		0						53	12			0					53	8			1
	66	4			1						38	11			1						134	12		0						54	12			0					54	8			1
	67	4			1						39	12			0						135	12		0						55	12			0					55	8			1
	68	4			1						40	12			0						136	12		0						56	12			0					56	9			1
	69	4			1						41	12			0						137	12		0						57	12			0					57	9			1
	70	4			1						42	12			0						138	12		0						58	12			0					58	9			1
	71	4			1						43	12			0						139	12		0						59	12			0					59	9			1
	72	4			1						44	12			0						140	12		0						60	12			0					60	9			1
	73	6			1						45	12			0						141	12		0						61	12			0					61	10			1
	74	6			1						46	12			0						142	12		0						62	12			0					62	10			1
	75	6			1						47	12			0						143	12		0						63	12			0					63	10			1
	76	6			1						48	12			0						144	12		0						64	12			0					64	10			1
	77	6			1						49	12			0						145	12		0						65	12			0					65	10			1
	78	6			1						50	12			0						1	1			1					66	12			0					66	11			1
	79	6			1						51	12			0						2	1			1					67	12			0					67	11			1
	80	6			1						52	12			0						3	1			1					68	12			0					68	11			1
	81	6			1						53	12			0						4	2			1					69	12			0					69	11			1
	82	8			1						54	12			0						5	2			1					70	12			0					70	11			1
	83	9			1						55	12			0						6	2			1					71	12			0					71	11			1
	84	12			1						56	12			0						7	2			1					72	12			0					72	12			1
	85	12			1						57	12			0						8	2			1					73	12			0					73	12			1
	86	12			1						58	12			0						9	2			1					74	12			0					74	12			0
	87	12			0						59	12			0						10	2			1					75	12			0					75	12			0
	88	12			0						60	12			0						11	2			1					76	12			0					76	12			0
	89	12			0						61	12			0						12	3			1					77	12			0					77	12			0
	90	12			0						62	12			0						13	3			1					78	12			0					78	12			0
	91	12			0						63	12			0						14	3			1					79	12			0					79	12			0
	92	12			0						64	12			0						15	3			1					80	12			0					80	12			0
	93	12			0						65	12			0						16	3			1					81	12			0					81	12			0
	94	12			0						66	12			0						17	3			1					82	12			0					82	12			0
	95	12			0						67	12			0						18	3			1					83	12			0					83	12			0
	96	12			0						68	12			0						19	3			1					84	12			0					84	12			0
	97	12			0						69	12			0						20	3			1					85	12			0					85	12			0
	98	12			0						70	12			0						21	3			1					86	12			0					86	12			0
	99	12			0						71	12			0						22	3			1					87	12			0					87	12			0
	100	12			0						72	12			0						23	4			1					88	12			0					88	12			0
	101	12			0						73	12			0						24	4			1					89	12			0					89	12			0
	102	12			0						74	12			0						25	6			1					90	12			0					90	12			0
	103	12			0						75	12			0						26	8			1					91	12			0					91	12			0
	104	12			0						76	12			0						27	9			1					92	12			0					92	12			0
	105	12			0						77	12			0						28	10			1					93	12			0					93	12			0
	106	12			0						78	12			0						29	11			1					94	12			0					94	12			0
	107	12			0						79	12			0						30	11			1					95	12			0					95	12			0
	108	12			0						80	12			0						31	11			1					96	12			0					96	12			0
	109	12			0						81	12			0						32	12			1					97	12			0					97	12			0
	110	12			0						82	12			0						33	12			1					98	12			0					98	12			0
	111	12			0						1	1				1					34	12			1					99	12			0					99	12			0
	112	12			0						2	1				1					35	12			1					100	12			0					100	12			0
	113	12			0						3	1				1					36	12			0					101	12			0					101	12			0
	114	12			0						4	3				1					37	12			0					102	12			0					102	12			0
	115	12			0						5	3				1					38	12			0					103	12			0					103	12			0
	116	12			0						6	3				1					39	12			0					104	12			0					104	12			0
	117	12			0						7	7				1					40	12			0														105	12			0
	118	12			0						8	7				1					41	12			0														106	12			0
	119	12			0						9	8				1					42	12			0														107	12			0
	120	12			0						10	9				1					43	12			0														108	12			0
	121	12			0						11	12				1					44	12			0														109	12			0
	122	12			0						12	12				0					45	12			0														110	12			0
	123	12			0						13	12				0					46	12			0														111	12			0
	124	12			0						14	12				0					47	12			0														112	12			0
	125	12			0						15	12				0					48	12			0														113	12			0
	126	12			0						16	12				0					49	12			0														114	12			0
	127	12			0						17	12				0					50	12			0														115	12			0
	128	12			0						18	12				0					51	12			0														116	12			0
	129	12			0						19	12				0					52	12			0														117	12			0
	130	12			0						20	12				0					53	12			0														118	12			0
	131	12			0						21	12				0					54	12			0														119	12			0
	132	12			0						22	12				0					55	12			0														120	12			0
	133	12			0						23	12				0					56	12			0														121	12			0
	134	12			0						24	12				0					57	12			0														122	12			0
	135	12			0						25	12				0					58	12			0														123	12			0
	136	12			0						26	12				0					59	12			0														124	12			0
	137	12			0						27	12				0					60	12			0														125	12			0
	138	12			0						28	12				0					61	12			0														126	12			0
	139	12			0						29	12				0					62	12			0														127	12			0
	140	12			0						30	12				0					63	12			0														128	12			0
	141	12			0						31	12				0					64	12			0														129	12			0
	142	12			0						32	12				0					65	12			0														130	12			0
	143	12			0						33	12				0					66	12			0														131	12			0
	144	12			0						34	12				0					67	12			0														132	12			0
	145	12			0						35	12				0					68	12			0														133	12			0
	146	12			0						36	12				0					69	12			0														134	12			0
	147	12			0						37	12				0					70	12			0														135	12			0
	148	12			0						38	12				0					71	12			0														136	12			0
	149	12			0						39	12				0					72	12			0														137	12			0
	150	12			0						40	12				0					73	12			0														138	12			0
	151	12			0						41	12				0					74	12			0														139	12			0
	152	12			0						42	12				0					75	12			0														140	12			0
	1	1				1					43	12				0					76	12			0														141	12			0
	2	1				1					44	12				0					77	12			0														142	12			0
	3	1				1					45	12				0					78	12			0														143	12			0
	4	1				1					46	12				0					79	12			0														144	12			0
	5	1				1					47	12				0					80	12			0														145	12			0
	6	1				1					48	12				0					81	12			0														146	12			0
	7	1				1					49	12				0					82	12			0
	8	1				1					50	12				0					83	12			0
	9	1				1					51	12				0					84	12			0
	10	1				1					52	12				0					85	12			0
	11	1				1					53	12				0					86	12			0
	12	1				1					54	12				0					87	12			0
	13	1				1					55	12				0
	14	1				1					56	12				0
	15	1				1					57	12				0
	16	1				1					58	12				0
	17	1				1					59	12				0
	18	1				1					60	12				0
	19	1				1					61	12				0
	20	1				1					62	12				0
	21	2				1					63	12				0
	22	2				1					64	12				0
	23	2				1					65	12				0
	24	2				1					66	12				0
	25	2				1					67	12				0
	26	2				1
	27	2				1
	28	2				1
	29	2				1
	30	2				1
	31	2				1
	32	2				1
	33	2				1
	34	2				1
	35	2				1
	36	2				1
	37	2				1
	38	2				1
	39	2				1
	40	2				1
	41	2				1
	42	3				1
	43	3				1
	44	3				1
	45	3				1
	46	3				1
	47	3				1
	48	3				1
	49	3				1
	50	3				1
	51	3				1
	52	3				1
	53	3				1
	54	3				1
	55	3				1
	56	3				1
	57	3				1
	58	3				1
	59	3				1
	60	3				1
	61	3				1
	62	3				1
	63	3				1
	64	3				1
	65	3				1
	66	3				1
	67	3				1
	68	3				1
	69	3				1
	70	3				1
	71	3				1
	72	4				1
	73	4				1
	74	4				1
	75	4				1
	76	4				1
	77	4				1
	78	4				1
	79	4				1
	80	5				1
	81	6				1
	82	12				1
	83	12				1
	84	12				1
	85	12				1
	86	12				0
	87	12				0
	88	12				0
	89	12				0
	90	12				0
	91	12				0
	92	12				0
	93	12				0
	94	12				0
	95	12				0
	96	12				0
	97	12				0
	98	12				0
	99	12				0
	100	12				0
	101	12				0
	102	12				0
	103	12				0
	104	12				0
	105	12				0
	106	12				0
	107	12				0
	108	12				0
	109	12				0
	110	12				0
	111	12				0
	112	12				0
	113	12				0
	114	12				0
	115	12				0
	116	12				0
	117	12				0
	118	12				0
	119	12				0
	120	12				0
	121	12				0
	122	12				0
	123	12				0
	124	12				0
	125	12				0
	126	12				0
	127	12				0
	128	12				0
	129	12				0
	130	12				0
	131	12				0
	132	12				0
	133	12				0
	134	12				0
	135	12				0
	136	12				0
	137	12				0
	138	12				0
	139	12				0
	140	12				0
	141	12				0
	142	12				0
	143	12				0
	144	12				0
	145	12				0
[truncated: 1 more columns]

## Sheet: Fig7
7A				7B					7C					7D				7E					7F					7G					7H							7I							7J

## Sheet: FigS1
		S1A						S1B						S1C

## Sheet: FigS2
S2A												S2B Mob4					S2B Strip					S2B Mts					S2B Pp2A-29B

## Sheet: FigS3
S3A						S3B								S3C						S3G										S3H						S3I								S3J
							EV			Tak1 OE										EV			HA-Tak1			HA-Tak1S176A
						Cka	1.04035	0.994571	0.965077	0.624574	0.697854	1.24671								15.6	11.1	15.5	46.3	46.9	45.8	19.1	15.9	23.9
						Dpt	1.42214	1.16263	0.415225	6.55157	3.79584	6.87422

[truncated: 7 more sheets: FigS4, FigS5, FigS6, FigS7, FigS8, FigS9, TableS1]
